# Supplementary material for: Age × stage‐classified demographic analysis: a comprehensive approach
Source: Ecol Monogr. 2018 Jul 11;88(4):560–84. doi: 10.1002/ecm.1306 (PMC6283253; doi:10.1002/ecm.1306)
Supplement: Supplementary file 1 [file ECM-88-560-s001.zip]

Archive with 14 entries (11 files):
- Caswell et al. age-stage matlab code/
- Caswell et al. age-stage matlab code/age_stage_model_construction_analyis_example_section_only.m
- __MACOSX/
- __MACOSX/Caswell et al. age-stage matlab code/
- __MACOSX/Caswell et al. age-stage matlab code/._age_stage_model_construction_analyis_example_section_only.m
- Caswell et al. age-stage matlab code/data_example.mat
- __MACOSX/Caswell et al. age-stage matlab code/._data_example.mat
- Caswell et al. age-stage matlab code/Emat.m
- __MACOSX/Caswell et al. age-stage matlab code/._Emat.m
- Caswell et al. age-stage matlab code/Qmat.m
- __MACOSX/Caswell et al. age-stage matlab code/._Qmat.m
- Caswell et al. age-stage matlab code/vecperm_hyp.m
- __MACOSX/Caswell et al. age-stage matlab code/._vecperm_hyp.m
- __MACOSX/._Caswell et al. age-stage matlab code
