# Supplementary material for: Age × stage‐classified demographic analysis: a comprehensive approach
Source: Ecol Monogr. 2018 Jul 11;88(4):560–84. doi: 10.1002/ecm.1306 (PMC6283253; doi:10.1002/ecm.1306)
Supplement: Supplementary file 1 [file ECM-88-560-s001.zip › Caswell et al. age-stage matlab code/age_stage_model_construction_analyis_example_section_only.m]

%Age x stage-classified matrix model: Construction and analyis

% Code for all of the plots and calculations from section 8: A model
% species example. 

%17/08/2017

% Note: - the code below requires three user functions, vecperm_hyp, Qmat and Emat
%       - the data file (here data_example.mat) 

clear all

%Dimensions of the model

    %50 age classes and 4 stages
    %stage 1 = small juvenile
    %stage 2 = large juvenile
    %stage 3 = small adult
    %stage 4 = large adult

    omega=50;
    s=4;

%Useful vectors and matrices

    %size vector
    siz=[s,omega];
    stot=prod(siz);                    %number of i-states

    %useful matrices
     Is=speye(stot);
     Istage=eye(siz(1));
     Iom=eye(siz(2));
    %useful vectors 
     et=ones(stot,1);
     es=ones(siz(1),1);
     e1=eye([omega,1]);
     eom=ones(siz(2),1);
    
%%%%%%%%%%%%%%%%%%%%%%%%%%%%%%%%%%%%%%%%%%%%%%%%%%%%%%%%%%%%%%%%%%
%
%SECTION 8.2:             MATRIX CONSTRUCTION
%
%%%%%%%%%%%%%%%%%%%%%%%%%%%%%%%%%%%%%%%%%%%%%%%%%%%%%%%%%%%%%%%%%%    

%CREATE AGE x STAGE-CLASSIFIED PROJECTION MATRICES (tildeU, tildeF, tildeA)
%Age-stage-specific demogrpahy

    %load the four sets of matrices: U_j, F_j (j=1,...,50) and D_i, H_i
    %(i=1,2,3,4)(see Section 2.2).

    load('data_example');

    % u(:,:,j)= U_j
    % f(:,:,j) = F_j
    % d(:,:,i) = D_i
    % h(:,:,i)= H_i

%Creating the block diagonal matrices Ubb, Fbb, Dbb, Hbb (bb stands
%for blackboard bold font). Follow equation (10).
  
    Ubb=zeros(stot,stot);
    Fbb=zeros(stot,stot);
    Dbb=zeros(stot,stot);
    Hbb=zeros(stot,stot);
    for j=1:omega 
        Ubb=Ubb+kron(Emat(j,j,omega),u(:,:,j));
        Fbb=Fbb+kron(Emat(j,j,omega),f(:,:,j));
    end
     
    
    for i=1:siz(1) 
        Dbb=Dbb+kron(Emat(i,i,siz(1)),d(:,:,i));
        Hbb=Hbb+kron(Emat(i,i,siz(1)),h(:,:,i));
    end
    
%Calculating the projection matrices (eqs. 11-13)

    %vecpermutation matrix
    K=vecperm_hyp(2,siz);
    
    %projection matrices
    tildeU=K'*Dbb*K*Ubb;
    tildeF=K'*Hbb*K*Fbb;
    
    tildeA= tildeU + tildeF;
    
    
    
%%%%%%%%%%%%%%%%%%%%%%%%%%%%%%%%%%%%%%%%%%%%%%%%%%%%%%%%%%%%%%%%%%%%%%%%%%
%
                        %DEMOGRAPHIC ANALYSES
%
%%%%%%%%%%%%%%%%%%%%%%%%%%%%%%%%%%%%%%%%%%%%%%%%%%%%%%%%%%%%%%%%%%%%%%%%%%     

%%%%%%%%%%%%%%%%%%%%%%%%%%%%%%%%%%%%%%%%%%%%%%%%%%%%%%%%%%%%%%%%%%%%%%%%%%

%SECTION 8.3:       POPULATION GROWTH RATE AND STRUCTURE

%%%%%%%%%%%%%%%%%%%%%%%%%%%%%%%%%%%%%%%%%%%%%%%%%%%%%%%%%%%%%%%%%%%%%%%%%%

    [W,tildl]=eig(tildeA);                          % Right eigenvector, eigenvalues
    [V,L2]=eig(tildeA');                            % Left eigenvector, eigenvalues
    [~,perm]=sort(diag(tildl)); 
    [~,perm2]=sort(diag(L2));
      
%Population growth rate
    lambda=tildl(perm(end),perm(end));              %largest eigenvalue of tildeA

%Stable population structure
    w=W(:,perm(end));                               %right eigenvector corresponding to the eigen value lambda
    w=w./(sum(w));                                  %normalize w to sum to 1
    
%Reproductive value
    v=V(:,perm2(end));                              %left eigenvector corresponding to the eigen value lambda
    v=v./(w'*v);                                    %rescaling such that uv=1
    
   
%marginal age structure
    w_age=kron(Iom,es')*w;                          %eqn. 59
%marginal stage structure
    w_stage=kron((eom'),Istage)*w;                  %eqn. 60 

% Here we define the mixing distribution to be the entries of the stable distribution corresponding to age class 1, 
%normalized to add up to one.
        pi_mix=(kron(e1',Istage)*w)/(kron(e1',es')*w);   % equation 90

        
%%%%%%%%%%%%%%%%%%%%%%%%%%%%%%%%%%%%%%%%%%%%%%%%%%%%%%%%%%%%%%%%%%%%%%%%%%

%SECTION 8.4               COHORT ANALYSES

%%%%%%%%%%%%%%%%%%%%%%%%%%%%%%%%%%%%%%%%%%%%%%%%%%%%%%%%%%%%%%%%%%%%%%%%%%

%SURVIVORSHIP (equation 17)

%Initialize empty vectors of the right size
    tildl= zeros(siz(1)*siz(2), omega);
    l=zeros(siz(1),omega);
    l_pi=zeros(omega,1);
    
%Project forward a cohort with the survival matrix U for j=[1:omega] timesteps
     for j=1:omega
        tildl(:,j)=(et'*(tildeU^j))';                   % equation 16, cohort projection                      
        l(:,j)=kron(e1',Istage)*tildl(:,j);             % equation 17, extract age class 1
        l_pi(j)=pi_mix'*l(:,j);                         % equation 18, mixture of individuals starting in age class 1
     end
     
    
%LONGEVITY   
%Fundamental matrix

    tildeN=(eye(stot)-tildeU)\eye(stot);            %eqn. 32
     
%Moments and variance of longevity

    eta1=(et'*tildeN)';                             %eqn. 33
    eta2=(eta1'*(2*tildeN -Is))';                   %eqn. 34
   
    var=eta2-eta1.*eta1;                            %eqn. 35
    
%Mean and variance of longevity for a mixed cohort
    pi=1/stot*ones(stot,1);                         %stage x age mixture distribution : uniform distribution
    
    eta1_pi=pi'*eta1;                               %mean             
    var_pi=pi'*eta2-(pi'*eta1)^2;                   %variance 
    
%Decomposition of variance in longevity
    var_within=pi'*var;                             %eqn. 41
    var_between=pi'*(eta1.*eta1)-(pi'*eta1)^2;      %eqn. 43
   
    
    
%Fertility

%Fertility, eq 27-30
%Weighting vector, equation 92
    c=[1, 10, 0, 0]';  

    f_mixed=zeros(4,50);
    f_weighted=zeros(4,50);
    f_mix_weight=zeros(50,1);
    f_mixed_test=zeros(4,50);
    
% To calculate the vector of offspring of all types produced at age x by a
% mixture of stages, we require a mixing distribution pi. We used the
% mixing distribution defined in equation 25 and 29, calculated below. 
 
    %Equations 24-26
   
     %Initialize empty vectors of the right size  
     n0=zeros(stot,1);
     n0(1:4)=pi_mix;
     n_x=zeros(stot,omega);
     m_x=zeros(stot,omega);
     m_stage_x=zeros(4,omega);
     n_stage_x=zeros(4,omega);
      n_x(:,1)=n0;
      m_x(:,1)=n0;
      m_stage_x(:,1)=kron(eom',Istage)*n0;
      n_stage_x(:,1)=kron(eom',Istage)*n0;
    for j=1:omega-1
       n_x(:,j+1)=tildeU^j*n0;                      % Cohort projection
       m_x(:,j+1)=n_x(:,j)./sum(n_x(:,j));          % equation 24
       m_stage_x(:,j+1)=kron(eom',Istage)*m_x(:,j); % equation 25
    end   

    %Equations 27-30    
 for j=1:omega
    %equation 27
    f_weighted(:,j)=c'*f(:,:,j);
     %equation 28
    f_mixed(:,j)=f(:,:,j)*m_stage_x(:,j); 
    %equation 30
    f_mix_weight(j)=c'*f(:,:,j)*m_stage_x(:,j);
    f_mixed_test(:,j)=f(:,:,j)*n_stage_x(:,j); 
end

      
%R0, net reproductive rate
    Rtilde=tildeF*tildeN;                           % equation 66, 67
    [Rmat,Rvec]=eig(Rtilde);                        % take the eigenvalues
    Rfind=diag(Rvec);                               
    pos=find(Rfind==max(Rfind));                    % find the largest
    R_0=Rfind(pos);                                 % equation 69
    
%Mean lifetime reproduction
    c_small=[1; 0; 1; 0];                           % count small offspring only
    c_large=[0; 1; 0; 1];                           % count large offspring only
    c_all=[1; 1; 1; 1];                             % count them both
    Z=[Istage zeros(siz(1),(siz(2)-1)*siz(1))];     % truncation matrix, eqn. 72
    R_11=Z*Rtilde*Z';                               % equation 71
    % weighted mean lifetime reptoduction (equation 73)
    r_small_offspring=c_small'*R_11;             
    r_large_offspring=c_large'*R_11;
    r_call=c_all'*R_11;
    
%lifetime reproduction for a mixed cohort (equation 74)
    r_mixed=R_11*pi_mix;
    % mixed and weighted lifetime reproduction (equation 75)
    rho_small=r_small_offspring*pi_mix;
    rho_large=r_large_offspring*pi_mix;
    rho_all=r_call*pi_mix;
    
    
    
