# Supplementary material for: Age × stage‐classified demographic analysis: a comprehensive approach
Source: Ecol Monogr. 2018 Jul 11;88(4):560–84. doi: 10.1002/ecm.1306 (PMC6283253; doi:10.1002/ecm.1306)
Supplement: Supplementary file 1 [file ECM-88-560-s001.zip › Caswell et al. age-stage matlab code/Emat.m]

%Emat function
%
%Given:
%   - size u
%   - entry indices i and j
%
%Returns:
%   - the matrix E of size u x u, with one in its i,j entry and zero elsewhere
%
%24/09/14

function E= Emat(i,j,u)
    E=zeros(u);
    E(i,j)=1;
end
